# Supplementary material for: Locomotor activity: A distinctive index in morphine self-administration in rats
Source: PLoS One. 2017 Apr 5;12(4):e0174272. doi: 10.1371/journal.pone.0174272 (PMC5381783; doi:10.1371/journal.pone.0174272)
Supplement: S1 Dataset — (XLSX) [file pone.0174272.s001.xlsx]

## Sheet: saline SA training
Locomotion	Rat1	Rat2	Rat3	Rat4	Rat5	Rat6	Rat7	Rat8
Day1	2807	2408	1803	4659	2514	4119	5036	3873
Day2	1264	1734	1435	3691	1680	2160	4083	3125
Day3	1561	2230	2805	2780	1763	2004	4562	2004
Day4	946	1124	2126	3913	3955	1853	2486	1647
Day5	984	1725	4745	3263	3053	2856	3237	1885
Day6	1485	986	2616	2838	4489	2077	2287	3101
Day7	1499	1538	3683	3730	3244	2311	1552	1167
Day8	2507	1422	2876	2471	3695	1664	2045	1618
Day9	3650	1790	3440	3318	3896	2185	2211	2092
Day10	3210	2477	2691	2627	3283	2436	2164	2167
Day11	4069	2166	2474	3003	2881	1971	2841	2519
Day12	4017	2784	2593	5337	4273	2170	3246	1905
Day13	5475	3253	3424	3175	2906	2413	3101	2599
Day14	2401	3010	2355	4133	4715	2659	3981	2228
Pump	Rat1	Rat2	Rat3	Rat4	Rat5	Rat6	Rat7	Rat8
Day1	6	5	0	14	2	15	30	24
Day2	0	8	4	10	2	4	10	7
Day3	0	1	8	6	1	3	7	5
Day4	3	2	4	3	1	2	3	3
Day5	4	3	8	4	7	4	3	1
Day6	2	2	6	6	6	3	0	3
Day7	3	1	9	6	2	4	3	1
Day8	11	2	3	4	2	1	3	4
Day9	23	6	3	7	6	3	2	4
Day10	10	3	5	3	8	6	5	6
Day11	29	2	3	3	5	5	7	7
Day12	25	0	3	3	4	3	6	1
Day13	15	3	6	4	5	2	6	5
Day14	3	3	6	7	4	4	6	7
Active pokes	Rat1	Rat2	Rat3	Rat4	Rat5	Rat6	Rat7	Rat8
Day1	6	6	0	18	3	22	37	30
Day2	0	14	7	11	4	12	10	7
Day3	0	2	14	6	2	4	7	5
Day4	5	3	4	6	1	2	4	3
Day5	6	5	11	4	9	5	3	1
Day6	3	4	9	7	9	4	0	3
Day7	9	2	16	6	3	7	3	1
Day8	14	3	3	4	2	1	3	4
Day9	26	8	4	7	17	5	4	5
Day10	13	3	5	3	11	10	7	6
Day11	32	2	4	3	6	5	9	7
Day12	29	0	6	7	4	4	18	1
Day13	17	3	7	4	6	5	7	7
Day14	3	3	10	11	4	6	9	9
Inactive pokes	Rat1	Rat2	Rat3	Rat4	Rat5	Rat6	Rat7	Rat8
Day1	12	21	0	29	0	62	55	33
Day2	4	5	4	5	0	32	23	6
Day3	0	5	7	7	0	11	16	11
Day4	3	6	7	5	0	7	9	8
Day5	3	8	6	14	4	15	20	11
Day6	0	4	10	5	2	12	37	13
Day7	2	3	8	41	5	8	4	20
Day8	9	3	1	4	2	4	18	5
Day9	8	4	6	4	12	4	6	0
Day10	6	0	2	4	8	5	16	10
Day11	4	3	2	5	6	7	11	7
Day12	4	0	1	4	9	8	8	3
Day13	1	33	14	2	6	8	10	12
Day14	0	4	6	6	7	7	37	4

## Sheet: morphine SA training
Locomotion	Rat1	Rat2	Rat3	Rat4	Rat5	Rat6	Rat7	Rat8	Rat9	Rat10	Rat11	Rat12	Rat13	Rat14	Rat15	Rat16	Rat17	Rat18	Rat19	Rat20	Rat21	Rat22	Rat23	Rat24	Rat25	Rat26	Rat27	Rat28	Rat29	Rat30	Rat31	Rat32	Rat33	Rat34	Rat35	Rat36	Rat37	Rat38	Rat39	Rat40	Rat41	Rat42	Rat43	Rat44	Rat45	Rat46	Rat47
Day1	5308	2230	6655	1345	4786	3833	4832	4063	3428	3873	2346	3238	3238	5259	2545	4713	4098	4982	5057	3055	3491	4084	8290	4334	3431	3349	3494	4038	4344	1565	1972	2319	6465	4557	2467	2699	4367	9252	2291	3704	2254	2089	3541	3291	1778	1342	4014
Day2	5412	1261	8157	1333	4915	5197	4733	4270	2682	4318	704	2541	3141	4044	1855	3871	4569	5129	6126	3817	4859	5214	10153	7777	3488	2073	3285	2422	4292	3446	2243	2645	8168	5892	3112	4359	5610	12917	1027	874	1658	2464	3083	3918	1619	1641	3206
Day3	6066	1958	2875	2084	4300	5468	6865	4250	2714	3649	3193	4044	3622	2477	2062	4704	4240	4106	4714	6342	4452	5269	13478	5459	3556	3060	2027	3058	4205	3426	1892	1569	8651	9445	4418	5063	6223	11438	908	1647	1297	1337	4116	5165	2208	1124	3664
Day4	4687	2115	4879	3808	5532	6339	6636	3410	3467	5311	2520	4892	4807	3644	2735	3208	4254	3729	4966	5526	6355	3034	12266	6083	3458	2977	2465	4278	3969	4535	3033	1228	8880	9115	4042	5295	7387	14084	2013	1001	1554	2493	4779	5419	1397	1216	2789
Day5	4039	1241	2578	1568	5718	4377	5657	5672	2602	5163	2401	5765	5058	3635	2852	3092	4299	5241	4515	5075	5478	2655	10539	4871	4321	3688	2715	3968	4854	3535	1927	1951	8374	4945	3934	6891	5117	11416	1896	1980	2205	1555	4291	6263	2866	1529	3598
Day6	5215	2254	1936	3237	4557	6843	4471	5264	3613	5788	2337	4246	5952	4849	3844	5022	4773	4127	4653	5497	6361	4994	9561	5269	4270	3428	2617	3223	5465	4959	2138	1914	9593	4933	5065	5190	6580	14210	3346	2831	2252	3402	4503	6454	2944	1277	4682
Day7	3811	2820	4718	2616	5799	5768	7236	5385	3601	5466	2677	5578	5299	4855	4292	4112	5523	4374	5727	4738	5129	2937	10042	7991	5066	5280	4221	3900	6590	5135	2304	3605	9843	4790	4330	6578	6936	10306	3711	2786	1473	2681	4703	6521	4026	753	4357
Day8	4099	2357	5431	2470	5928	5313	6022	6774	3416	5030	3773	5703	6274	4225	5839	5452	5733	3292	5096	4688	5354	4194	13514	6486	5257	3667	3799	3535	5468	6016	2730	3436	10592	6273	5840	5342	6200	14772	3541	3715	2756	4498	3529	6112	3548	1973	4022
Day9	5195	2624	2362	2633	4709	5302	8313	4458	3184	6070	3410	6407	5699	6442	4959	6536	6002	3409	6269	5914	5342	5233	12247	7619	5313	3836	3816	4657	7741	5506	2083	2313	12881	5632	4111	6670	6543	15339	3606	1043	3354	4253	3423	6980	4636	2823	6217
Day10	4609	2592	3424	3635	5732	5913	7845	4912	4006	6585	2437	6985	6255	7984	4595	5801	4250	4370	5827	6275	4562	6404	11151	7646	4338	4683	3644	4060	4708	5384	4484	3906	10092	5894	5652	6527	5393	13417	3421	912	2618	4155	3643	7378	4844	3441	6190
Day11	5317	2763	4071	3111	5926	5086	7865	3262	3568	6884	3201	6304	5761	7282	3807	7128	6210	4019	6163	5952	5737	6757	8363	7194	4435	4130	3149	4017	5302	4777	4288	3084	10810	5461	5195	6307	5057	16661	3577	1254	3402	4594	5350	7814	5029	3099	5840
Day12	6253	2160	8371	4015	6381	5495	6945	5775	3955	6960	3447	5995	5945	8886	4714	6663	5968	3676	5199	5318	5635	4608	11578	6988	6025	3988	3359	3702	5004	4290	3006	3652	11378	6166	4532	6478	4795	10803	2910	4434	3042	4106	5638	7573	4499	4179	6056
Day13	6044	2848	5728	4392	5756	4922	7259	5924	5126	6615	3142	8352	5403	8000	5065	7483	5447	3801	6550	4821	5347	5205	13422	8695	5370	4207	2039	3794	4423	5540	3514	3062	12081	5203	3459	6439	4225	14131	3253	2676	2059	4774	5653	8189	5991	4709	5782
Day14	6579	2951	2608	4558	3422	6001	6907	6113	3869	7251	4514	7117	5563	8872	5967	7310	6703	4394	6189	4874	5357	4479	10349	8260	5225	4110	1706	4117	7532	4619	4126	3434	11892	6974	5691	6721	5486	14917	2712	2294	1882	5461	5750	8651	4326	5507	5725
Pump	Rat1	Rat2	Rat3	Rat4	Rat5	Rat6	Rat7	Rat8	Rat9	Rat10	Rat11	Rat12	Rat13	Rat14	Rat15	Rat16	Rat17	Rat18	Rat19	Rat20	Rat21	Rat22	Rat23	Rat24	Rat25	Rat26	Rat27	Rat28	Rat29	Rat30	Rat31	Rat32	Rat33	Rat34	Rat35	Rat36	Rat37	Rat38	Rat39	Rat40	Rat41	Rat42	Rat43	Rat44	Rat45	Rat46	Rat47
Day1	11	6	18	0	10	7	16	11	15	10	2	7	6	10	9	17	19	20	4	2	7	8	8	11	6	8	23	10	16	6	7	6	21	8	1	4	11	3	4	1	4	2	9	19	2	2	8
Day2	11	7	7	0	12	13	17	12	17	8	0	10	8	9	5	10	12	15	3	5	11	3	9	4	4	4	15	8	16	15	9	6	13	8	3	12	9	5	1	0	1	1	9	24	3	0	5
Day3	13	5	3	5	8	10	10	13	14	11	5	17	13	8	9	6	9	14	4	7	6	6	14	2	5	6	12	16	11	12	7	7	18	7	11	13	8	16	3	1	0	0	8	27	3	2	9
Day4	11	4	8	10	10	12	10	12	11	10	4	8	12	9	9	9	7	13	16	9	8	5	13	5	11	7	17	12	11	10	6	7	16	11	11	6	10	16	5	0	1	0	8	21	2	2	3
Day5	7	2	3	2	8	2	9	18	14	11	4	21	13	6	6	7	10	16	21	12	7	4	11	5	6	6	18	14	13	10	2	10	15	11	9	11	5	10	4	6	3	0	12	12	4	4	8
Day6	6	5	1	10	6	7	5	13	14	21	3	31	12	8	12	10	11	18	23	9	6	5	8	5	9	6	17	16	14	14	4	13	20	11	13	10	11	8	4	13	3	5	8	13	3	2	14
Day7	1	4	3	9	7	8	10	10	24	15	7	24	12	9	8	7	15	19	15	13	12	8	10	5	10	7	11	16	7	13	3	13	22	13	16	15	12	7	8	9	1	3	8	14	4	2	8
Day8	6	4	8	11	9	8	11	12	20	15	9	21	15	7	9	13	10	25	14	21	14	15	13	6	12	9	12	13	7	16	3	14	19	12	14	11	14	13	9	7	7	8	8	12	7	4	6
Day9	8	4	2	12	8	11	11	12	18	14	4	23	11	15	14	13	10	27	16	22	17	8	15	13	12	9	15	15	13	16	1	15	27	16	13	13	15	13	10	4	14	9	7	10	6	10	16
Day10	7	5	1	11	10	10	14	8	24	17	3	25	16	20	18	10	6	21	14	23	11	6	17	16	10	8	13	22	17	17	4	16	28	14	20	17	10	12	9	1	12	8	14	15	7	4	12
Day11	6	7	6	10	12	4	12	7	22	16	6	23	14	18	10	15	10	26	16	27	18	13	19	17	14	9	19	22	11	21	12	15	29	15	17	16	10	23	9	2	14	11	19	11	10	9	14
Day12	6	6	5	12	12	10	12	14	17	18	8	22	17	21	15	8	13	25	14	29	16	16	19	16	13	6	26	19	12	18	15	22	29	15	22	18	10	19	6	10	9	11	14	12	12	10	19
Day13	7	6	7	14	8	8	10	16	18	15	9	25	13	17	13	13	11	31	17	29	14	19	15	12	9	8	20	22	11	19	17	16	26	15	18	12	9	20	9	3	6	12	13	13	11	11	16
Day14	3	7	5	19	8	10	10	15	25	15	13	29	14	18	20	11	15	39	18	21	21	16	15	15	10	12	17	23	11	20	20	16	26	18	24	14	13	18	7	1	3	10	14	13	12	11	20
Active pokes	Rat1	Rat2	Rat3	Rat4	Rat5	Rat6	Rat7	Rat8	Rat9	Rat10	Rat11	Rat12	Rat13	Rat14	Rat15	Rat16	Rat17	Rat18	Rat19	Rat20	Rat21	Rat22	Rat23	Rat24	Rat25	Rat26	Rat27	Rat28	Rat29	Rat30	Rat31	Rat32	Rat33	Rat34	Rat35	Rat36	Rat37	Rat38	Rat39	Rat40	Rat41	Rat42	Rat43	Rat44	Rat45	Rat46	Rat47
Day1	15	9	24	0	13	14	16	13	22	13	2	8	7	12	12	19	19	20	5	2	8	12	11	12	9	13	29	12	22	7	11	6	23	15	2	8	16	3	6	1	4	3	12	30	3	4	12
Day2	17	8	9	0	13	20	19	15	24	15	0	14	11	13	10	12	15	17	4	6	21	5	19	4	4	5	20	11	22	19	12	7	16	11	5	16	13	5	1	0	1	1	11	31	5	0	7
Day3	16	8	7	7	12	11	13	16	23	16	6	23	15	9	10	8	14	24	4	8	7	6	22	2	6	8	17	23	13	16	9	8	27	7	18	22	9	20	4	1	0	0	12	29	5	2	12
Day4	13	5	8	13	11	12	12	15	17	14	5	13	15	10	9	10	7	17	20	14	8	5	16	6	12	9	38	14	14	13	9	9	45	18	16	12	13	18	5	0	1	0	10	24	5	2	3
Day5	7	2	3	2	8	2	10	19	21	15	4	24	16	8	7	9	11	20	38	15	8	5	13	8	6	6	29	14	16	13	2	15	29	14	10	17	9	12	7	12	5	0	17	15	4	7	12
Day6	9	9	1	10	6	11	5	14	18	24	3	33	13	8	12	10	16	30	37	12	8	6	16	9	9	6	25	17	16	15	4	13	25	17	16	12	11	10	6	15	4	6	10	15	4	2	17
Day7	1	4	3	10	10	9	12	12	26	18	8	26	16	10	8	7	16	28	22	13	14	9	11	8	12	9	15	16	10	16	5	15	27	15	17	21	12	8	8	11	2	3	9	17	4	2	9
Day8	13	4	9	15	9	8	14	19	25	16	10	34	20	8	11	15	15	30	17	23	16	18	14	8	12	15	12	15	8	18	4	20	24	17	16	15	17	15	12	9	7	10	10	12	12	4	6
Day9	11	8	3	14	8	16	13	17	18	16	4	26	15	21	17	16	12	46	17	24	18	8	16	15	12	11	19	15	16	16	1	22	32	21	15	21	17	15	11	5	15	10	8	13	8	10	18
Day10	8	6	2	13	10	12	15	11	27	18	4	27	20	22	26	11	6	36	15	26	13	8	21	17	16	9	21	26	19	21	4	22	34	17	22	20	12	14	13	1	15	9	15	15	9	4	14
Day11	8	11	7	10	14	6	13	11	25	17	7	24	14	21	13	19	13	28	17	31	22	22	27	22	18	12	24	22	13	22	19	22	34	20	18	22	13	24	11	2	14	17	20	11	13	11	18
Day12	6	6	7	14	13	13	15	20	24	21	12	22	17	25	15	10	18	32	14	31	19	32	21	18	20	12	43	24	13	19	21	26	36	19	23	19	12	24	7	13	12	14	19	13	14	12	21
Day13	7	6	10	18	8	9	13	17	26	16	9	28	14	17	16	16	13	40	18	33	15	37	18	13	11	10	28	26	13	26	17	19	33	17	22	14	10	23	9	3	9	14	15	14	13	13	19
Day14	3	11	7	22	12	11	12	17	29	15	14	30	15	21	21	13	16	50	18	24	25	18	17	21	12	14	27	27	11	21	24	16	33	22	27	21	13	19	9	1	4	10	16	13	15	17	21
Inactive pokes	Rat1	Rat2	Rat3	Rat4	Rat5	Rat6	Rat7	Rat8	Rat9	Rat10	Rat11	Rat12	Rat13	Rat14	Rat15	Rat16	Rat17	Rat18	Rat19	Rat20	Rat21	Rat22	Rat23	Rat24	Rat25	Rat26	Rat27	Rat28	Rat29	Rat30	Rat31	Rat32	Rat33	Rat34	Rat35	Rat36	Rat37	Rat38	Rat39	Rat40	Rat41	Rat42	Rat43	Rat44	Rat45	Rat46	Rat47
Day1	4	6	24	5	5	12	9	4	24	16	10	13	3	6	8	14	16	8	10	2	8	14	8	5	8	10	13	15	9	10	12	8	23	8	5	8	7	2	3	0	7	4	12	20	11	15	12
Day2	10	5	14	6	3	12	5	15	12	7	0	9	3	4	3	9	7	12	13	1	4	13	11	31	1	5	14	3	7	10	7	11	27	14	9	9	5	3	1	1	2	2	9	10	5	10	4
Day3	14	8	1	6	0	6	2	5	14	3	8	12	3	5	0	8	8	18	5	1	6	11	9	11	4	11	12	3	5	5	7	4	46	19	9	12	3	8	1	2	1	0	2	2	2	2	3
Day4	6	3	1	13	3	2	10	3	10	11	2	8	0	0	3	4	8	7	14	1	4	12	6	3	6	8	14	3	3	2	4	3	22	6	8	13	4	4	4	7	12	4	11	4	12	7	2
Day5	2	6	2	1	10	5	4	7	1	11	3	7	5	0	3	3	5	4	4	1	5	5	2	4	7	14	8	2	11	7	4	1	13	8	3	10	5	2	0	12	6	0	5	6	12	2	4
Day6	4	7	0	3	5	3	7	2	7	8	2	4	2	2	2	1	5	2	6	3	0	2	3	2	3	5	7	0	5	3	2	4	15	3	4	8	8	1	2	9	5	1	2	1	1	7	4
Day7	4	4	1	5	1	3	8	8	3	3	2	4	3	3	6	5	9	4	0	2	4	8	2	17	12	7	6	1	3	3	1	4	11	5	7	6	7	8	4	23	1	9	2	4	3	7	4
Day8	3	1	2	7	4	8	3	5	7	9	2	22	3	5	5	4	3	1	2	1	13	7	2	22	6	5	13	4	4	4	0	0	4	4	7	3	10	1	8	11	1	0	7	8	2	5	5
Day9	1	5	2	3	2	1	6	3	13	7	6	2	6	3	7	7	4	3	3	0	2	3	7	6	2	5	3	2	2	1	1	0	1	2	8	5	2	2	2	4	1	3	0	6	3	4	1
Day10	6	2	8	8	4	1	4	5	8	4	3	7	8	4	5	2	6	0	5	0	2	3	3	3	6	9	2	4	0	2	1	3	5	2	8	4	6	3	8	0	1	4	1	1	0	8	2
Day11	3	2	1	4	4	0	4	3	9	6	5	6	3	4	3	1	6	8	2	3	19	6	4	0	3	5	2	2	0	5	10	5	1	7	6	3	8	1	1	3	3	2	0	8	1	1	5
Day12	1	1	3	6	4	2	1	9	1	8	7	2	3	8	1	2	3	0	2	1	9	4	4	5	3	5	5	1	1	0	1	1	2	2	5	3	3	1	1	13	9	0	2	2	2	2	2
Day13	0	3	3	4	7	3	9	5	7	6	1	4	3	1	6	4	5	1	9	0	11	3	5	1	7	7	1	5	0	3	1	0	3	19	2	2	2	1	1	9	5	1	0	1	1	1	5
Day14	2	2	1	2	9	5	1	9	6	4	3	7	3	0	4	3	8	5	5	1	8	1	4	2	4	3	1	1	1	0	10	1	1	3	4	5	2	1	3	7	7	2	1	3	5	2	1
Locomotion (successful)	Rat1	Rat2	Rat3	Rat4	Rat5	Rat6	Rat7	Rat8	Rat9	Rat10	Rat11	Rat12	Rat13	Rat14	Rat15	Rat16	Rat17	Rat18	Rat19	Rat20	Rat21	Rat22	Rat23	Rat24	Rat25	Rat26	Rat27	Rat28	Rat29	Rat30	Rat31	Rat32	Rat33	Rat34	Rat35
Day1	1345	4832	4063	3428	3873	3238	3238	5259	2545	4713	4098	5057	3055	3491	4084	8290	4334	3349	3494	4038	4344	1565	1972	2319	6465	4557	2467	2699	9252	2089	3541	3291	1778	1342	4014
Day2	1333	4733	4270	2682	4318	2541	3141	4044	1855	3871	4569	6126	3817	4859	5214	10153	7777	2073	3285	2422	4292	3446	2243	2645	8168	5892	3112	4359	12917	2464	3083	3918	1619	1641	3206
Day3	2084	6865	4250	2714	3649	4044	3622	2477	2062	4704	4240	4714	6342	4452	5269	13478	5459	3060	2027	3058	4205	3426	1892	1569	8651	9445	4418	5063	11438	1337	4116	5165	2208	1124	3664
Day4	3808	6636	3410	3467	5311	4892	4807	3644	2735	3208	4254	4966	5526	6355	3034	12266	6083	2977	2465	4278	3969	4535	3033	1228	8880	9115	4042	5295	14084	2493	4779	5419	1397	1216	2789
Day5	1568	5657	5672	2602	5163	5765	5058	3635	2852	3092	4299	4515	5075	5478	2655	10539	4871	3688	2715	3968	4854	3535	1927	1951	8374	4945	3934	6891	11416	1555	4291	6263	2866	1529	3598
Day6	3237	4471	5264	3613	5788	4246	5952	4849	3844	5022	4773	4653	5497	6361	4994	9561	5269	3428	2617	3223	5465	4959	2138	1914	9593	4933	5065	5190	14210	3402	4503	6454	2944	1277	4682
Day7	2616	7236	5385	3601	5466	5578	5299	4855	4292	4112	5523	5727	4738	5129	2937	10042	7991	5280	4221	3900	6590	5135	2304	3605	9843	4790	4330	6578	10306	2681	4703	6521	4026	753	4357
Day8	2470	6022	6774	3416	5030	5703	6274	4225	5839	5452	5733	5096	4688	5354	4194	13514	6486	3667	3799	3535	5468	6016	2730	3436	10592	6273	5840	5342	14772	4498	3529	6112	3548	1973	4022
Day9	2633	8313	4458	3184	6070	6407	5699	6442	4959	6536	6002	6269	5914	5342	5233	12247	7619	3836	3816	4657	7741	5506	2083	2313	12881	5632	4111	6670	15339	4253	3423	6980	4636	2823	6217
Day10	3635	7845	4912	4006	6585	6985	6255	7984	4595	5801	4250	5827	6275	4562	6404	11151	7646	4683	3644	4060	4708	5384	4484	3906	10092	5894	5652	6527	13417	4155	3643	7378	4844	3441	6190
Day11	3111	7865	3262	3568	6884	6304	5761	7282	3807	7128	6210	6163	5952	5737	6757	8363	7194	4130	3149	4017	5302	4777	4288	3084	10810	5461	5195	6307	16661	4594	5350	7814	5029	3099	5840
Day12	4015	6945	5775	3955	6960	5995	5945	8886	4714	6663	5968	5199	5318	5635	4608	11578	6988	3988	3359	3702	5004	4290	3006	3652	11378	6166	4532	6478	10803	4106	5638	7573	4499	4179	6056
Day13	4392	7259	5924	5126	6615	8352	5403	8000	5065	7483	5447	6550	4821	5347	5205	13422	8695	4207	2039	3794	4423	5540	3514	3062	12081	5203	3459	6439	14131	4774	5653	8189	5991	4709	5782
Day14	4558	6907	6113	3869	7251	7117	5563	8872	5967	7310	6703	6189	4874	5357	4479	10349	8260	4110	1706	4117	7532	4619	4126	3434	11892	6974	5691	6721	14917	5461	5750	8651	4326	5507	5725
Locomotion (failed)	Rat1	Rat2	Rat3	Rat4	Rat5	Rat6	Rat7	Rat8	Rat9	Rat10	Rat11	Rat12
Day1	5308	2230	6655	4786	3833	2346	3431	4367	2291	3704	2254	3275
Day2	5412	1261	8157	4915	5197	704	3488	5610	1027	874	1658	3622
Day3	6066	1958	2875	4300	5468	3193	3556	6223	908	1647	1297	4114
Day4	4687	2115	4879	5532	6339	2520	3458	7387	2013	1001	1554	4556
Day5	4039	1241	2578	5718	4377	2401	4321	5117	1896	1980	2205	7921
Day6	5215	2254	1936	4557	6843	2337	4270	6580	3346	2831	2252	5999
Day7	3811	2820	4718	5799	5768	2677	5066	6936	3711	2786	1473	6007
Day8	4099	2357	5431	5928	5313	3773	5257	6200	3541	3715	2756	4949
Day9	5195	2624	2362	4709	5302	3410	5313	6543	3606	1043	3354	4659
Day10	4609	2592	3424	5732	5913	2437	4338	5393	3421	912	2618	4752
Day11	5317	2763	4071	5926	5086	3201	4435	5057	3577	1254	3402	6103
Day12	6253	2160	8371	6381	5495	3447	6025	4795	2910	4434	3042	5515
Day13	6044	2848	5728	5756	4922	3142	5370	4225	3253	2676	2059	6206
Day14	6579	2951	2608	3422	6001	4514	5225	5486	2712	2294	1882	5202
Pump (successful)	Rat1	Rat2	Rat3	Rat4	Rat5	Rat6	Rat7	Rat8	Rat9	Rat10	Rat11	Rat12	Rat13	Rat14	Rat15	Rat16	Rat17	Rat18	Rat19	Rat20	Rat21	Rat22	Rat23	Rat24	Rat25	Rat26	Rat27	Rat28	Rat29	Rat30	Rat31	Rat32	Rat33	Rat34	Rat35
Day1	5	0	16	11	10	7	6	9	17	19	4	2	7	8	8	11	8	23	10	16	6	7	6	21	8	1	4	3	2	9	19	2	2	8	15
Day2	6	0	17	12	8	10	8	5	10	12	3	5	11	3	9	4	4	15	8	16	15	9	6	13	8	3	12	5	1	9	24	3	0	5	17
Day3	7	5	10	13	11	17	13	9	6	9	4	7	6	6	14	2	6	12	16	11	12	7	7	18	7	11	13	16	0	8	27	3	2	9	14
Day4	11	10	10	12	10	8	12	9	9	7	16	9	8	5	13	5	7	17	12	11	10	6	7	16	11	11	6	16	0	8	21	2	2	3	11
Day5	12	2	9	18	11	21	13	6	7	10	21	12	7	4	11	5	6	18	14	13	10	2	10	15	11	9	11	10	0	12	12	4	4	8	14
Day6	13	10	5	13	21	31	12	12	10	11	23	9	6	5	8	5	6	17	16	14	14	4	13	20	11	13	10	8	5	8	13	3	2	14	14
Day7	9	9	10	10	15	24	12	8	7	15	15	13	12	8	10	5	7	11	16	7	13	3	13	22	13	16	15	7	3	8	14	4	2	8	24
Day8	14	11	11	12	15	21	15	9	13	10	14	21	14	15	13	6	9	12	13	7	16	3	14	19	12	14	11	13	8	8	12	7	4	6	20
Day9	13	12	11	12	14	23	11	14	13	10	16	22	17	8	15	13	9	15	15	13	16	1	15	27	16	13	13	13	9	7	10	6	10	16	18
Day10	12	11	14	8	17	25	16	18	10	6	14	23	11	6	17	16	8	13	22	17	17	4	16	28	14	20	17	12	8	14	15	7	4	12	24
Day11	22	10	12	7	16	23	14	10	15	10	16	27	18	13	19	17	9	19	22	11	21	12	15	29	15	17	16	23	11	19	11	10	9	14	22
Day12	13	12	12	14	18	22	17	15	8	13	14	29	16	16	19	16	6	26	19	12	18	15	22	29	15	22	18	19	11	14	12	12	10	19	17
Day13	11	14	10	16	15	25	13	13	13	11	17	29	14	19	15	12	8	20	22	11	19	17	16	26	15	18	12	20	12	13	13	11	11	16	18
Day14	11	19	10	15	15	29	14	20	11	15	18	21	21	16	15	15	12	17	23	11	20	20	16	26	18	24	14	18	10	14	13	12	11	20	25
Pump (failed)	Rat1	Rat2	Rat3	Rat4	Rat5	Rat6	Rat7	Rat8	Rat9	Rat10	Rat11	Rat12
Day1	11	6	18	10	7	2	6	11	4	1	4	4
Day2	11	7	7	12	13	0	4	9	1	0	1	15
Day3	13	5	3	8	10	5	5	8	3	1	0	14
Day4	11	4	8	10	12	4	11	10	5	0	1	15
Day5	7	2	3	8	2	4	6	5	4	6	3	9
Day6	6	5	1	6	7	3	9	11	4	13	3	15
Day7	1	4	3	7	8	7	10	12	8	9	1	16
Day8	6	4	8	9	8	9	12	14	9	7	7	16
Day9	8	4	2	8	11	4	12	15	10	4	14	16
Day10	7	5	1	10	10	3	10	10	9	1	12	15
Day11	6	7	6	12	4	6	14	10	9	2	14	12
Day12	6	6	5	12	10	8	13	10	6	10	9	16
Day13	7	6	7	8	8	9	9	9	9	3	6	15
Day14	3	7	5	8	10	13	10	13	7	1	3	10
Active pokes (successful)	Rat1	Rat2	Rat3	Rat4	Rat5	Rat6	Rat7	Rat8	Rat9	Rat10	Rat11	Rat12	Rat13	Rat14	Rat15	Rat16	Rat17	Rat18	Rat19	Rat20	Rat21	Rat22	Rat23	Rat24	Rat25	Rat26	Rat27	Rat28	Rat29	Rat30	Rat31	Rat32	Rat33	Rat34	Rat35
Day1	9	0	16	13	13	8	7	12	19	19	5	2	8	12	11	12	13	29	12	22	7	11	6	23	15	2	8	3	3	12	30	3	4	12	22
Day2	7	0	19	15	15	14	11	10	12	15	4	6	21	5	19	4	5	20	11	22	19	12	7	16	11	5	16	5	1	11	31	5	0	7	24
Day3	10	7	13	16	16	23	15	10	8	14	4	8	7	6	22	2	8	17	23	13	16	9	8	27	7	18	22	20	0	12	29	5	2	12	23
Day4	16	13	12	15	14	13	15	9	10	7	20	14	8	5	16	6	9	38	14	14	13	9	9	45	18	16	12	18	0	10	24	5	2	3	17
Day5	15	2	10	19	15	24	16	7	9	11	38	15	8	5	13	8	6	29	14	16	13	2	15	29	14	10	17	12	0	17	15	4	7	12	21
Day6	17	10	5	14	24	33	13	12	10	16	37	12	8	6	16	9	6	25	17	16	15	4	13	25	17	16	12	10	6	10	15	4	2	17	18
Day7	11	10	12	12	18	26	16	8	7	16	22	13	14	9	11	8	9	15	16	10	16	5	15	27	15	17	21	8	3	9	17	4	2	9	26
Day8	17	15	14	19	16	34	20	11	15	15	17	23	16	18	14	8	15	12	15	8	18	4	20	24	17	16	15	15	10	10	12	12	4	6	25
Day9	16	14	13	17	16	26	15	17	16	12	17	24	18	8	16	15	11	19	15	16	16	1	22	32	21	15	21	15	10	8	13	8	10	18	18
Day10	13	13	15	11	18	27	20	26	11	6	15	26	13	8	21	17	9	21	26	19	21	4	22	34	17	22	20	14	9	15	15	9	4	14	27
Day11	25	10	13	11	17	24	14	13	19	13	17	31	22	22	27	22	12	24	22	13	22	19	22	34	20	18	22	24	17	20	11	13	11	18	25
Day12	15	14	15	20	21	22	17	15	10	18	14	31	19	32	21	18	12	43	24	13	19	21	26	36	19	23	19	24	14	19	13	14	12	21	24
Day13	13	18	13	17	16	28	14	16	16	13	18	33	15	37	18	13	10	28	26	13	26	17	19	33	17	22	14	23	14	15	14	13	13	19	26
Day14	16	22	12	17	15	30	15	21	13	16	18	24	25	18	17	21	14	27	27	11	21	24	16	33	22	27	21	19	10	16	13	15	17	21	29
Active pokes (failed)	Rat1	Rat2	Rat3	Rat4	Rat5	Rat6	Rat7	Rat8	Rat9	Rat10	Rat11	Rat12
Day1	15	9	24	13	14	2	9	16	6	1	4	4
Day2	17	8	9	13	20	0	4	13	1	0	1	17
Day3	16	8	7	12	11	6	6	9	4	1	0	15
Day4	13	5	8	11	12	5	12	13	5	0	1	19
Day5	7	2	3	8	2	4	6	9	7	12	5	12
Day6	9	9	1	6	11	3	9	11	6	15	4	18
Day7	1	4	3	10	9	8	12	12	8	11	2	20
Day8	13	4	9	9	8	10	12	17	12	9	7	16
Day9	11	8	3	8	16	4	12	17	11	5	15	20
Day10	8	6	2	10	12	4	16	12	13	1	15	15
Day11	8	11	7	14	6	7	18	13	11	2	14	12
Day12	6	6	7	13	13	12	20	12	7	13	12	16
Day13	7	6	10	8	9	9	11	10	9	3	9	16
Day14	3	11	7	12	11	14	12	13	9	1	4	10
Inactive pokes (successful)	Rat1	Rat2	Rat3	Rat4	Rat5	Rat6	Rat7	Rat8	Rat9	Rat10	Rat11	Rat12	Rat13	Rat14	Rat15	Rat16	Rat17	Rat18	Rat19	Rat20	Rat21	Rat22	Rat23	Rat24	Rat25	Rat26	Rat27	Rat28	Rat29	Rat30	Rat31	Rat32	Rat33	Rat34	Rat35
Day1	3	5	9	4	16	13	3	8	14	16	10	2	8	14	8	5	10	13	15	9	10	12	8	23	8	5	8	2	4	12	20	11	15	12	24
Day2	4	6	5	15	7	9	3	3	9	7	13	1	4	13	11	31	5	14	3	7	10	7	11	27	14	9	9	3	2	9	10	5	10	4	12
Day3	3	6	2	5	3	12	3	0	8	8	5	1	6	11	9	11	11	12	3	5	5	7	4	46	19	9	12	8	0	2	2	2	2	3	14
Day4	1	13	10	3	11	8	0	3	4	8	14	1	4	12	6	3	8	14	3	3	2	4	3	22	6	8	13	4	4	11	4	12	7	2	10
Day5	7	1	4	7	11	7	5	3	3	5	4	1	5	5	2	4	14	8	2	11	7	4	1	13	8	3	10	2	0	5	6	12	2	4	1
Day6	1	3	7	2	8	4	2	2	1	5	6	3	0	2	3	2	5	7	0	5	3	2	4	15	3	4	8	1	1	2	1	1	7	4	7
Day7	2	5	8	8	3	4	3	6	5	9	0	2	4	8	2	17	7	6	1	3	3	1	4	11	5	7	6	8	9	2	4	3	7	4	3
Day8	2	7	3	5	9	22	3	5	4	3	2	1	13	7	2	22	5	13	4	4	4	0	0	4	4	7	3	1	0	7	8	2	5	5	7
Day9	1	3	6	3	7	2	6	7	7	4	3	0	2	3	7	6	5	3	2	2	1	1	0	1	2	8	5	2	3	0	6	3	4	1	13
Day10	1	8	4	5	4	7	8	5	2	6	5	0	2	3	3	3	9	2	4	0	2	1	3	5	2	8	4	3	4	1	1	0	8	2	8
Day11	3	4	4	3	6	6	3	3	1	6	2	3	19	6	4	0	5	2	2	0	5	10	5	1	7	6	3	1	2	0	8	1	1	5	9
Day12	0	6	1	9	8	2	3	1	2	3	2	1	9	4	4	5	5	5	1	1	0	1	1	2	2	5	3	1	0	2	2	2	2	2	1
Day13	3	4	9	5	6	4	3	6	4	5	9	0	11	3	5	1	7	1	5	0	3	1	0	3	19	2	2	1	1	0	1	1	1	5	7
Day14	1	2	1	9	4	7	3	4	3	8	5	1	8	1	4	2	3	1	1	1	0	10	1	1	3	4	5	1	2	1	3	5	2	1	6
Inactive pokes (failed)	Rat1	Rat2	Rat3	Rat4	Rat5	Rat6	Rat7	Rat8	Rat9	Rat10	Rat11	Rat12
Day1	4	6	24	5	12	10	8	7	3	0	7	19
Day2	10	5	14	3	12	0	1	5	1	1	2	26
Day3	14	8	1	0	6	8	4	3	1	2	1	7
Day4	6	3	1	3	2	2	6	4	4	7	12	3
Day5	2	6	2	10	5	3	7	5	0	12	6	5
Day6	4	7	0	5	3	2	3	8	2	9	5	3
Day7	4	4	1	1	3	2	12	7	4	23	1	3
Day8	3	1	2	4	8	2	6	10	8	11	1	0
Day9	1	5	2	2	1	6	2	2	2	4	1	3
Day10	6	2	8	4	1	3	6	6	8	0	1	3
Day11	3	2	1	4	0	5	3	8	1	3	3	3
Day12	1	1	3	4	2	7	3	3	1	13	9	2
Day13	0	3	3	7	3	1	7	2	1	9	5	2
Day14	2	2	1	9	5	3	4	2	3	7	7	3

## Sheet: morphine SA extinction
Locomotion	Rat1	Rat2	Rat3	Rat4	Rat5	Rat6	Rat7	Rat8	Rat9	Rat10	Rat11	Rat12	Rat13	Rat14	Rat15	Rat16	Rat17	Rat18	Rat19	Rat20	Rat21	Rat22	Rat23	Rat24	Rat25	Rat26	Rat27	Rat28	Rat29	Rat30	Rat31	Rat32	Rat33	Rat34	Rat35	Rat36	Rat37	Rat38	Rat39	Rat40	Rat41	Rat42	Rat43	Rat44	Rat45	Rat46	Rat47
Day1	3821	1873	986	3312	2393	2914	2088	4751	3895	1511	2006	1956	1309	3203	2119	2563	1409	3389	3143	1199	2383	2233	1544	3723	3656	8970	3250	2082	1853	2882	4794	6608	6076	4396	2558	928	2824	2252	2418	2204	4887	3883	2803	3789	1796	2807	3036
Day2	8400	2288	1978	2358	3178	2737	2401	4071	3759	2367	2564	2584	1456	3885	3650	2534	2038	4423	3448	1839	1883	1682	1376	3373	5905	10273	4362	1276	2659	3051	4577	2701	4603	7216	2744	1566	3193	2760	3135	1588	2085	3400	3837	3792	1920	2986	3435
Day3	3184	2192	1525	2777	2234	2178	2360	3917	4272	7613	1971	1512	1138	3769	3399	1742	1325	4357	3731	1270	1180	2419	2072	4528	3181	12660	2390	3115	3075	2898	4604	3730	6012	4144	2840	1125	2854	1675	2565	2710	1837	4322	6497	5689	1288	2300	2951
Day4	2626	1527	1692	3242	4547	2132	2320	4766	3531	2468	2889	2911	2169	4675	2992	2325	3769	5951	4182	1591	1303	2690	1035	4168	4522	10244	3573	3819	3754	3205	3812	3648	4485	3999	2416	1610	3530	1244	4700	1467	2734	4124	7476	4460	1842	1984	3500
Day5	1771	1656	1947	3590	2208	1872	2077	3206	2297	2461	2611	1901	1743	3729	4567	1960	2039	5961	5739	2007	2007	3179	1692	3741	4937	14040	7264	4989	4140	4061	4357	4074	8102	5356	1868	1962	2308	1647	2981	2287	3531	2110	3749	3553	765	2271	4734
Day6	2691	1619	919	2196	2090	2883	1807	3216	1005	1419	2539	1600	1946	3207	2219	2328	624	3322	5116	1627	1506	1943	1973	4640	3447	13096	2998	3949	2431	3240	5216	7138	6981	5722	2010	1303	2378	1267	2983	2259	2341	2606	4229	5318	2183	1408	4461
Active pokes	Rat1	Rat2	Rat3	Rat4	Rat5	Rat6	Rat7	Rat8	Rat9	Rat10	Rat11	Rat12	Rat13	Rat14	Rat15	Rat16	Rat17	Rat18	Rat19	Rat20	Rat21	Rat22	Rat23	Rat24	Rat25	Rat26	Rat27	Rat28	Rat29	Rat30	Rat31	Rat32	Rat33	Rat34	Rat35	Rat36	Rat37	Rat38	Rat39	Rat40	Rat41	Rat42	Rat43	Rat44	Rat45	Rat46	Rat47
Day1	14	24	22	28	13	36	31	17	16	30	10	23	27	26	25	15	10	18	18	27	16	13	23	30	17	17	29	16	18	24	24	18	36	26	18	37	27	24	18	4	17	31	19	15	20	32	22
Day2	15	14	37	11	14	27	20	15	23	26	12	9	29	39	17	9	12	31	40	29	19	11	25	21	34	19	26	12	16	20	21	16	37	10	22	13	16	20	14	13	11	33	19	13	17	26	29
Day3	8	9	34	9	10	18	11	11	6	14	3	8	3	21	5	3	9	14	31	22	13	23	32	36	4	17	15	5	28	10	5	36	17	14	9	8	10	6	6	15	13	8	11	14	5	10	14
Day4	4	8	13	13	9	21	21	12	8	48	8	8	53	24	16	11	13	11	14	24	15	19	15	33	16	12	16	5	24	6	24	17	11	12	5	6	17	8	16	9	6	24	12	19	24	12	19
Day5	1	3	12	27	11	13	3	12	8	21	2	7	16	6	4	8	11	16	19	5	8	6	20	40	9	14	44	11	30	20	48	17	8	27	14	13	2	9	10	8	6	23	7	27	5	17	18
Day6	1	2	14	14	9	26	11	13	1	11	5	6	31	6	4	10	6	5	29	17	1	6	18	27	1	13	16	9	7	4	18	12	4	5	9	3	12	12	10	12	4	17	17	7	19	13	3
Inactive pokes	Rat1	Rat2	Rat3	Rat4	Rat5	Rat6	Rat7	Rat8	Rat9	Rat10	Rat11	Rat12	Rat13	Rat14	Rat15	Rat16	Rat17	Rat18	Rat19	Rat20	Rat21	Rat22	Rat23	Rat24	Rat25	Rat26	Rat27	Rat28	Rat29	Rat30	Rat31	Rat32	Rat33	Rat34	Rat35	Rat36	Rat37	Rat38	Rat39	Rat40	Rat41	Rat42	Rat43	Rat44	Rat45	Rat46	Rat47
Day1	3	6	7	31	8	7	15	4	4	6	2	10	2	26	3	5	8	8	8	5	4	2	7	50	17	1	10	4	5	14	12	13	10	9	9	4	11	6	29	2	7	7	6	4	5	9	4
Day2	3	4	12	8	9	61	7	3	10	6	6	6	7	14	3	3	12	10	7	8	4	4	8	12	11	6	8	4	6	7	6	5	8	2	7	5	6	1	4	8	8	10	3	1	2	14	8
Day3	4	4	2	13	3	7	2	6	2	3	5	5	3	5	5	4	3	12	9	1	4	1	18	5	2	6	5	10	10	3	3	9	4	3	1	2	1	5	3	5	0	4	26	9	7	8	8
Day4	1	13	2	18	6	24	7	9	6	12	5	6	6	13	9	5	1	5	2	10	4	3	5	8	6	4	4	22	1	0	8	9	5	25	3	4	5	2	2	2	1	1	2	6	4	3	6
Day5	5	1	1	7	2	9	5	3	5	4	2	3	18	3	3	3	2	3	4	4	0	0	10	12	1	9	13	11	7	6	4	6	5	17	8	1	0	2	1	2	2	3	1	7	1	1	5
Day6	3	5	10	11	4	20	4	2	1	2	6	1	10	0	6	5	0	1	5	7	2	0	10	1	1	3	0	11	2	1	4	10	2	13	19	1	5	12	3	1	0	3	8	3	6	1	1
Total pokes	Rat1	Rat2	Rat3	Rat4	Rat5	Rat6	Rat7	Rat8	Rat9	Rat10	Rat11	Rat12	Rat13	Rat14	Rat15	Rat16	Rat17	Rat18	Rat19	Rat20	Rat21	Rat22	Rat23	Rat24	Rat25	Rat26	Rat27	Rat28	Rat29	Rat30	Rat31	Rat32	Rat33	Rat34	Rat35	Rat36	Rat37	Rat38	Rat39	Rat40	Rat41	Rat42	Rat43	Rat44	Rat45	Rat46	Rat47
Day1	17	30	29	59	21	43	46	21	20	36	12	33	29	52	28	20	18	26	26	32	20	15	30	80	34	18	39	20	23	38	36	31	46	35	27	41	38	30	47	6	24	38	25	19	25	41	26
Day2	18	18	49	19	23	88	27	18	33	32	18	15	36	53	20	12	24	41	47	37	23	15	33	33	45	25	34	16	22	27	27	21	45	12	29	18	22	21	18	21	19	43	22	14	19	40	37
Day3	12	13	36	22	13	25	13	17	8	17	8	13	6	26	10	7	12	26	40	23	17	24	50	41	6	23	20	15	38	13	8	45	21	17	10	10	11	11	9	20	13	12	37	23	12	18	22
Day4	5	21	15	31	15	45	28	21	14	60	13	14	59	37	25	16	14	16	16	34	19	22	20	41	22	16	20	27	25	6	32	26	16	37	8	10	22	10	18	11	7	25	14	25	28	15	25
Day5	6	4	13	34	13	22	8	15	13	25	4	10	34	9	7	11	13	19	23	9	8	6	30	52	10	23	57	22	37	26	52	23	13	44	22	14	2	11	11	10	8	26	8	34	6	18	23
Day6	4	7	24	25	13	46	15	15	2	13	11	7	41	6	10	15	6	6	34	24	3	6	28	28	2	16	16	20	9	5	22	22	6	18	28	4	17	24	13	13	4	20	25	10	25	14	4

## Sheet: morphine SA reinstatement
Locomotion (Successful)	Rat1	Rat2	Rat3	Rat4	Rat5	Rat6	Rat7	Rat8	Rat9	Rat10	Rat11	Rat12	Rat13	Rat14	Rat15	Rat16	Rat17	Rat18	Rat19
Extinction	1924	3419	1564	2300	3165	5921	1887	5262	2383	2779	5907	2297	4133	2286	1056	2050	4032	2607	3255
Reinstatement	5945	4008	5809	7229	5979	6016	6829	7518	4840	6852	9018	5144	6851	3793	2833	6472	7348	6951	7422
Active pokes (Successful)	Rat1	Rat2	Rat3	Rat4	Rat5	Rat6	Rat7	Rat8	Rat9	Rat10	Rat11	Rat12	Rat13	Rat14	Rat15	Rat16	Rat17	Rat18	Rat19
Extinction	9	5	3	1	10	5	2	3	3	8	7	1	7	4	9	10	5	0	4
Reinstatement	16	11	21	11	48	28	11	14	89	33	12	6	53	22	15	18	10	5	18
Inactive pokes (Successful)	Rat1	Rat2	Rat3	Rat4	Rat5	Rat6	Rat7	Rat8	Rat9	Rat10	Rat11	Rat12	Rat13	Rat14	Rat15	Rat16	Rat17	Rat18	Rat19
Extinction	14	7	2	3	7	0	0	2	1	3	3	1	1	3	6	1	1	0	3
Reinstatement	6	0	12	3	4	0	4	0	4	6	3	0	6	1	5	1	3	1	0
Total pokes (Successful)	Rat1	Rat2	Rat3	Rat4	Rat5	Rat6	Rat7	Rat8	Rat9	Rat10	Rat11	Rat12	Rat13	Rat14	Rat15	Rat16	Rat17	Rat18	Rat19
Extinction	23	12	5	4	17	5	2	5	4	11	10	2	8	7	15	11	6	0	7
Reinstatement	22	11	33	14	52	28	15	14	93	39	15	6	59	23	20	19	13	6	18
Locomotion (Failed)	Rat1	Rat2	Rat3	Rat4	Rat5	Rat6	Rat7	Rat8	Rat9	Rat10	Rat11	Rat12	Rat13	Rat14	Rat15	Rat16	Rat17	Rat18	Rat19	Rat20	Rat21	Rat22
Extinction	1457	1912	1608	2792	3017	1783	3145	2825	5585	4009	2358	2419	3876	7995	6150	3762	3049	2474	2439	2551	1881	2941
Reinstatement	3700	3746	4562	5506	4894	6571	7083	4944	8181	3276	3450	6757	5813	9423	4088	6918	5693	4867	5074	4802	4541	4724
Active pokes (Failed)	Rat1	Rat2	Rat3	Rat4	Rat5	Rat6	Rat7	Rat8	Rat9	Rat10	Rat11	Rat12	Rat13	Rat14	Rat15	Rat16	Rat17	Rat18	Rat19	Rat20	Rat21	Rat22
Extinction	1	4	8	7	3	0	6	5	2	5	1	5	7	7	1	8	2	9	3	3	9	6
Reinstatement	2	6	7	1	3	1	10	3	4	6	5	8	11	7	5	11	2	9	0	3	8	3
Inactive pokes (Failed)	Rat1	Rat2	Rat3	Rat4	Rat5	Rat6	Rat7	Rat8	Rat9	Rat10	Rat11	Rat12	Rat13	Rat14	Rat15	Rat16	Rat17	Rat18	Rat19	Rat20	Rat21	Rat22
Extinction	0	10	10	1	2	1	1	7	0	1	1	5	6	3	1	3	0	1	8	8	2	1
Reinstatement	0	0	2	2	2	2	1	2	1	1	1	4	2	1	42	9	0	1	0	0	2	0
Total pokes (Failed)	Rat1	Rat2	Rat3	Rat4	Rat5	Rat6	Rat7	Rat8	Rat9	Rat10	Rat11	Rat12	Rat13	Rat14	Rat15	Rat16	Rat17	Rat18	Rat19	Rat20	Rat21	Rat22
Extinction	1	14	18	8	5	1	7	12	2	6	2	10	13	10	2	11	2	10	11	11	11	7
Reinstatement	2	6	9	3	5	3	11	5	5	7	6	12	13	8	47	20	2	10	0	3	10	3
